# Supplementary material for: Successful treatment by adding thalidomide to meglumine antimoniate in a case of refractory anthroponotic mucocutaneous leishmaniasis
Source: Int J Parasitol Drugs Drug Resist. 2019 Aug 27;11:177–9. doi: 10.1016/j.ijpddr.2019.08.007 (PMC6904840; doi:10.1016/j.ijpddr.2019.08.007)
Supplement: Multimedia component 1 [file mmc1.xml]

<?xml version="1.0" encoding="UTF-8" standalone="no"?><data:data><datasets><author>vahabis@mums.ac.ir</author><type>0</type><dataset><value>1</value><reason>No data was used for the research described in the article</reason><comments/></dataset></datasets></data:data>
